# Supplementary material for: Alzheimer’s disease protective allele of Clusterin modulates neuronal excitability through lipid-droplet-mediated neuron-glia communication
Source: Mol Neurodegener. 2025 May 3;20:51. doi: 10.1186/s13024-025-00840-1 (PMC12049787; doi:10.1186/s13024-025-00840-1)
Supplement: Supplementary file 2 — Additional file 2. Table S1. ASoC SNPs that are in linkage disequilibrium with AD GWAS index risk SNP rs11787077 at CLU locus, related to Fig. 1. Table S2. Brain eQTL SNPs for CLU, related to Figs. 1 and S3. Table S3. Transcriptomic correlation between different cell types, related to Fig. S6 A. Table S4. Differentially expressed genes in iGlut (T/T vs. C/C lines), related to Fig. 4B. Table S5. Differentially expressed genes in mAst (co-cultured with T/T vs. C/C iGlut), related to Fig. 4B. Table S6. Upregulated WikiPathways in iGlut (T/T vs. C/C lines), related to Figs. 4 C and 4D. Table S7. Downregulated WikiPathways in iGlut (T/T vs. C/C lines), related to Fig. 4. Table S8. Upregulated WikiPathways in mAst (co-cultured with T/T vs. C/C iGlut), related to Fig. 4 F. Table S9. Downregulated WikiPathways in mAst (co-cultured with T/T vs. C/C iGlut), related to Fig. 4. Table S10. Upregulated GO terms (biological process) in iGlut (T/T vs. C/C lines), related to Fig. 4E. Table S11. Downregulated GO terms (biological process) in iGlut (T/T vs. C/C lines), related to Fig. S6D. Table S12. Upregulated GO terms (biological process) in mAst (co-cultured with T/T vs. C/C iGlut), related to Fig. 4G. Table S13. Upregulated GO terms (cellular component) in iGlut (T/T vs. C/C lines), related to Fig. S8 A. Table S14. Downregulated GO terms (cellular component) in mAst (co-cultured with T/T vs. C/C iGlut), related to Fig. S8 A. Table S15. gRNA sequences, qPCR primers and AAV plasmid construct information, related to Method Part. Table S16. ApoE genotypes of CD05 and CD07 Lines determined by SAMtools package and “mpileup” founction in R program, related to Fig. 1 [file 13024_2025_840_MOESM2_ESM.zip]

Archive with 16 entries (16 files):
- table_S1_gwas_asoc_snps_clu.xlsx
- Table_S10_iGlut_up_GO_Biological_Processs.xlsx
- Table_S11_iGlut_down_GO_Biological_Process.xlsx
- Table_S12_mAst_up_GO_Biological_Process.xlsx
- Table_S13_iGlut_up_GO_Cellular_Component.xlsx
- Table_S14_mAst_down_GO_Cellular_Component.xlsx
- Table_S15_Sequence information in method.xlsx
- Table_S16_ApoeE genotype.xlsx
- table_S2_brain_eqtl_snp.xlsx
- Table_S3_association analysis.xlsx
- Table_S4_iGlut_DEGs.xlsx
- Table_S5_mAst_DEGs.xlsx
- Table_S6_iGlut_up_WikiPathway.xlsx
- Table_S7_iGlut_down_WikiPathway.xlsx
- Table_S8_mAst_up_WikiPathway.xlsx
- Table_S9_mAst_down_WikiPathway.xlsx
