# Supplementary material for: Alzheimer’s disease protective allele of Clusterin modulates neuronal excitability through lipid-droplet-mediated neuron-glia communication
Source: Mol Neurodegener. 2025 May 3;20:51. doi: 10.1186/s13024-025-00840-1 (PMC12049787; doi:10.1186/s13024-025-00840-1)
Supplement: Supplementary file 2 — Additional file 2. Table S1. ASoC SNPs that are in linkage disequilibrium with AD GWAS index risk SNP rs11787077 at CLU locus, related to Fig. 1. Table S2. Brain eQTL SNPs for CLU, related to Figs. 1 and S3. Table S3. Transcriptomic correlation between different cell types, related to Fig. S6 A. Table S4. Differentially expressed genes in iGlut (T/T vs. C/C lines), related to Fig. 4B. Table S5. Differentially expressed genes in mAst (co-cultured with T/T vs. C/C iGlut), related to Fig. 4B. Table S6. Upregulated WikiPathways in iGlut (T/T vs. C/C lines), related to Figs. 4 C and 4D. Table S7. Downregulated WikiPathways in iGlut (T/T vs. C/C lines), related to Fig. 4. Table S8. Upregulated WikiPathways in mAst (co-cultured with T/T vs. C/C iGlut), related to Fig. 4 F. Table S9. Downregulated WikiPathways in mAst (co-cultured with T/T vs. C/C iGlut), related to Fig. 4. Table S10. Upregulated GO terms (biological process) in iGlut (T/T vs. C/C lines), related to Fig. 4E. Table S11. Downregulated GO terms (biological process) in iGlut (T/T vs. C/C lines), related to Fig. S6D. Table S12. Upregulated GO terms (biological process) in mAst (co-cultured with T/T vs. C/C iGlut), related to Fig. 4G. Table S13. Upregulated GO terms (cellular component) in iGlut (T/T vs. C/C lines), related to Fig. S8 A. Table S14. Downregulated GO terms (cellular component) in mAst (co-cultured with T/T vs. C/C iGlut), related to Fig. S8 A. Table S15. gRNA sequences, qPCR primers and AAV plasmid construct information, related to Method Part. Table S16. ApoE genotypes of CD05 and CD07 Lines determined by SAMtools package and “mpileup” founction in R program, related to Fig. 1 [file 13024_2025_840_MOESM2_ESM.zip › Table_S15_Sequence information in method.xlsx]

## Sheet: gRNA and ssODN_SNP editing
	SNP location and flanking sequence info	Name	Sequence info
rs1532278 T	>chr8:27608798		5'-3'
	>chr8:27608768-27608827 AGAAGCAAATGAACCTTCCC[TGC^TTCTTAAT(C)TGCAGCCTC]AGCATCAGCTGACACAGCCT	T_to_C_gRNA	GAGGCTGCAATTAAGAAGCA
		T_to_C_top oligo_ for cloning	CACCG GAGGCTGCAATTAAGAAGCA
		T_to_C_bottom oligo_for cloning	AAAC TGCTTCTTAATTGCAGCCTC C
		T_to_C_ssODN	CACTCCCTGATGCTTTCAGAAGCAAATGAACCTTCCCTGCTTCTTAA C TGCAGCCTCAGCATCAGCTGACACAGCCTGGGA
rs1532278 C	>chr8:27608768-27608827 AGAAGCAAATGAACCTTCCC[TGC^TTCTTAAC(T)TGCAGCCTC]AGCATCAGCTGACACAGCCT	C_to_T_gRNA	GAGGCTGCAGTTAAGAAGCA
		C_to_T_top oligo_ for cloning	CACCG GAGGCTGCAGTTAAGAAGCA
		C_to_T_bottom oligo_ for cloning	AAAC TGCTTCTTAACTGCAGCCTC C
		C_to_T_ssODN	CACTCCCTGATGCTTTCAGAAGCAAATGAACCTTCCCTGCTTCTTAA T TGCAGCCTCAGCATCAGCTGACACAGCCTGGGA
Note	CCC: PAM sequence; ^: Predict cut position; T/C: Original allele; (C/T): Switch to allele		_: Extra sequence for cloning purpose; A/T/C/G: allele in SNP position
Genotyping Primer	/	Forward Primer	TGTGCCTGCCTTAACCCTAAC
		Reverse Primer	TGTCAACGGGGTGAAACAGA
off target primer set 1 (Chr9: 37725286)	/	Forward Primer	GACTGGGGCACAGGCTGTTTTC
		Reverse Primer	GCACTGGATGTGTGCGTACAGGT
off target primer set 2 (Chr2: 120806872)	/	Forward Primer	TAGCTGATCCAGGGTGCAGGCC
		Reverse Primer	TGTGGGACTGACTGAGCAGCCA
off target primer set 3 (Chr2: 159138243)	/	Forward Primer	TGGTCTTGCTGGAGTGGCCTGA
		Reverse Primer	AGGCAGCCACCTCTCCTCATCA

## Sheet: gRNA_OCR_del
	SNP location and flanking sequence info	Name	Sequence info
	>chr8:27608798		5'-3'
CLU (Intron)_ Up_ cutting	>chr8:27608650-27608939 GCTTGGAACTAGCATGTGATCAGGGCTTAGAAACATCTATTGAAATGAATCTGGGCATTAGGCCC[TGGGCCAGGCTCATAACAAA]ACCAGATCCAAGATCTCACTCCCTGATGCTTTCAGAAGCAAATGAACCTTCCCTGCTTCTTAAt/cTGCAGCCTCAGCATCAGCTGACACAGCCTGGGAGGACTGCGGGTCACCATGGCAACCCAGCAGGGCACCGCGCAGTGACCCCCTCCCTCCCCTCCAGTGGGATGGTCAAGGCAGGGAGGCGGTAGCGGCTCCTCCTGACCT	Up cutting_gRNA	TTTGTTATGAGCCTGGCCCA
		Up_cutting_top oligo_for cloning	CACCG TTTGTTATGAGCCTGGCCCA
		Up_ cutting_bottom_oligo_for cloning	AAAC TGGGCCAGGCTCATAACAAA C
CLU (Intron)_ Down_cutting	>chr8:27608650-27608939 GCTTGGAACTAGCATGTGATCAGGGCTTAGAAACATCTATTGAAATGAATCTGGGCATTAGGCCCTGGGCCAGGCTCATAACAAAACCAGATCCAAGATCTCACTCCCTGATGCTTTCAGAAGCAAATGAACCTTCCCTGCTTCTTAAt/cTGCAGCCTCAGCATCAGCTGACACAGCCTGGGAGGACTGCGGGTCACCATGGCAACCCAGCAGGGCACCGCGCAGTGACCCCCTCCCTCCCCTCCA[GTGGGATGGTCAAGGCAGGG]AGGCGGTAGCGGCTCCTCCTGACCT	Down cutting_gRNA	GTGGGATGGTCAAGGCAGGG
		Down cutting_top oligo_for cloning	CACCG GTGGGATGGTCAAGGCAGGG
		Down cutting_bottom_oligo_for cloning	AAAC CCCTGCCTTGACCATCCCAC C
Note	t/c: SNP; CCC/AGG: PAM sequence; []: gRNA annealing position		_: Extra sequence for cloning purpose;
Genotyping Primers	/	Forward Primer	TGTGCCTGCCTTAACCCTAAC
		Reverse Primer	TGTCAACGGGGTGAAACAGA

## Sheet: qPCR_Primers
	Name	Sequence info	Specificity
CLU_ChIP_qPCR	Forward Primer	CCCTGGGCCAGGCTCATAACAA	Homo sapien
	Reverse Primer	GCAGTCCTCCCAGGCTGTGTCA
	Probe	CCCTGCTTCTTAATTGCAGCCTCAGC
CLU_qPCR_Primer set 1 (Exon2_3)	Forward Primer	CTGTTTGTGGGGCTGCTGCTGA	Homo sapien
	Reverse Primer	TCTGTTTCACCCCGTTGACAGCA
	Probe	TGGGAGAGTGGGCAGGTCCT
CLU_qPCR_Primer set 2 (Exon3_4)	Forward Primer	GAGCGCAAGACACTGCTCAGCA	Homo sapien
	Reverse Primer	TGCACACTCCTGGGAGCTCCTT
	Probe	AGGATGCCCTAAATGAGACCAGGGA
CLU_qPCR_Primer set 3 (Exon4_5)	Forward Primer	TGCCCTTCTCTCCGTACGAGCC	Homo sapien
	Reverse Primer	GGATGTCCATGGCCTGCTGAGC
	Probe	TCCACGCCATGTTCCAGCCCTT
SCARA3_qPCR_Primer	Forward Primer	AGAAGAGGACCTGGCGGGTGAC	Homo sapien
	Reverse Primer	GGAGCAGGGCCAGGAAGAGGTA
	Probe	GCAGCCGCTGCCAGAAGAACCT
ISL2_ qPCR_Primer	Hs00377575_m1 (ThermoFisher TaqMan gene expression assay)	/	Homo sapien
GAPDH_ qPCR_Primer	Hs99999905_m1 (ThermoFisher TaqMan gene expression assay)	/	Homo sapien
CLU_qPCR_Primer	Mm01197002_m1 (ThermoFisher TaqMan gene expression assay)	/	Mus musculus
GAPDH_ qPCR_Primer	Mm99999915_g1 (ThermoFisher TaqMan gene expression assay)	/	Mus musculus
AAV2-ITR_qPCR_Primer	Forward Primer	GGAACCCCTAGTGATGGAGTT	/
	Reverse Primer	CGGCCTCAGTGAGCGA
	Probe	CACTCCCTCTCTGCGCGCTCG

## Sheet: AAV_plasmid construction
Name	Sequence info
ssDNA_Up-linker	TCGTGTCGTGCCTGAGAGCGCAGTCGAGAGCCGGTGCCACCATGAGCGCCGCCACCATGA
ssDNA_Down_linker	GAGGATTACAAAGACGATGACGATAAGTGAAATTCCGTACAAAGCTTATCGATAATCAAC
Clu_Fragment (1400 bp)	CCGGTGCCACCATGAGCGCCGCCACCATGATGAAGACTCTGCTGCTGTTTGTGGGGCTGCTGCTGACCTGGGAGAGTGGGCAGGTCCTGGGGGACCAGACGGTCTCAGACAATGAGCTCCAGGAAATGTCCAATCAGGGAAGTAAGTACGTCAATAAGGAAATTCAAAATGCTGTCAACGGGGTGAAACAGATAAAGACTCTCATAGAAAAAACAAACGAAGAGCGCAAGACACTGCTCAGCAACCTAGAAGAAGCCAAGAAGAAGAAAGAGGATGCCCTAAATGAGACCAGGGAATCAGAGACAAAGCTGAAGGAGCTCCCAGGAGTGTGCAATGAGACCATGATGGCCCTCTGGGAAGAGTGTAAGCCCTGCCTGAAACAGACCTGCATGAAGTTCT…
